# Supplementary material for: Utilizing shRNA-expressing lentivectors for viral hemorrhagic septicemia virus suppression via NV gene targeting
Source: Front Vet Sci. 2025 Apr 4;12:1508470. doi: 10.3389/fvets.2025.1508470 (PMC12006114; doi:10.3389/fvets.2025.1508470)
Supplement: Supplementary file 1 [file Data_Sheet_1.zip]

Archive with 2 entries (2 files):
- data/designing of the shRNA sequences.docx
- data/TCID50 calculations.docx
